# Supplementary material for: Nebulized Lipopolysaccharide Causes Delayed Cortical Neuroinflammation in a Murine Model of Acute Lung Injury
Source: Int J Mol Sci. 2024 Sep 20;25(18):10117. doi: 10.3390/ijms251810117 (PMC11432715; doi:10.3390/ijms251810117)
Supplement: Supplementary file 1 [file ijms-25-10117-s001.zip]

Archive with 1 entries (1 files):
- ijms-3201876-supplementary.pdf
